# Supplementary material for: A New Isolated Fungus and Its Pathogenicity for Apis mellifera Brood in China
Source: Microorganisms. 2024 Feb 1;12(2):313. doi: 10.3390/microorganisms12020313 (PMC10892447; doi:10.3390/microorganisms12020313)
Supplement: Supplementary file 1 [file microorganisms-12-00313-s001.zip]

Archive with 1 entries (1 files):
- microorganisms-2709044-supplementary.pdf
